# Supplementary material for: MLLT11 Regulates Endometrial Stroma Cell Adhesion, Proliferation and Survival in Ectopic Lesions of Women with Advanced Endometriosis
Source: Int J Mol Sci. 2023 Dec 28;25(1):439. doi: 10.3390/ijms25010439 (PMC10778601; doi:10.3390/ijms25010439)
Supplement: Supplementary file 1 [file ijms-25-00439-s001.zip]

Archive with 1 entries (1 files):
- ijms-2758572-supplementary.xlsx
