# Supplementary material for: MLLT11 Regulates Endometrial Stroma Cell Adhesion, Proliferation and Survival in Ectopic Lesions of Women with Advanced Endometriosis
Source: Int J Mol Sci. 2023 Dec 28;25(1):439. doi: 10.3390/ijms25010439 (PMC10778601; doi:10.3390/ijms25010439)
Supplement: Supplementary file 1 [file ijms-25-00439-s001.zip › ijms-2758572-supplementary.xlsx]

## Sheet: TaqManGenexpressionAssays
Supplementary Table S2A. Listed Assay IDs of used TaqMan gene expression assays
Gene	Taqman Assay ID
ACTA2	Hs00909449_m1
ACTB	Hs99999903_m1
BAX	Hs00414514_m1
BCL2	Hs00153350_m1
GAPDH	Hs99999905_m1
MLLT11	Hs00199111_m1
TGFB2	Hs00234244_m1
PECAM1	Hs01065279_m1
EPCAM	Hs00901885_m1
MYC	Hs00153408_m1

## Sheet: WB antibodies
Supplementary Table S2B. Antibodies used for Western Blot analysis
Proteins	Supplier	Number
ABC	Cell Signaling	8814S
ACTA2	Dako	MO851
alpha-Tubulin	Sigma	T5168
BAX	Santa Cruz	sc-493
BCL2	Cell Signaling	15071
GAPDH	Cell Signaling	2118
MLLT1	Abcam	ab109016
p21	Cell Signaling	2947
p27	Cell Signaling	3686
